# Supplementary material for: In Situ Nanofibrillar Polypropylene-Based Composite Microcellular Foams with Enhanced Mechanical and Flame-Retardant Performances
Source: Polymers (Basel). 2023 Mar 17;15(6):1497. doi: 10.3390/polym15061497 (PMC10056583; doi:10.3390/polym15061497)
Supplement: Supplementary file 1 [file polymers-15-01497-s001.zip]

Archive with 5 entries (5 files):
- polymers-2265637-supplementary.zip
- Video-S1_pure PP.mp4
- Video-S2_PP-PET(F).mp4
- Video-S3_PP-PET(S)-PDPP.mp4
- Video-S4_PP-PET(F)-PDPP.mp4
